# Supplementary material for: Novel Blood Vascular Endothelial Subtype-Specific Markers in Human Skin Unearthed by Single-Cell Transcriptomic Profiling
Source: Cells. 2022 Mar 25;11(7):1111. doi: 10.3390/cells11071111 (PMC8997372; doi:10.3390/cells11071111)
Supplement: Supplementary file 1 [file cells-11-01111-s001.zip]

Archive with 1 entries (1 files):
- cells-1640935-supplementary.pdf
